# Supplementary material for: Pan-Genome Analysis Links the Hereditary Variation of Leptospirillum ferriphilum With Its Evolutionary Adaptation
Source: Front Microbiol. 2018 Mar 27;9:577. doi: 10.3389/fmicb.2018.00577 (PMC5880901; doi:10.3389/fmicb.2018.00577)
Supplement: Supplementary file 3 [file Data_Sheet_3.xlsx]

## Sheet: Sheet1
TABLE S7 Detailed description for genomic regions of interest in Leptospirillum ferriphilum isolates.
Description	Genomic loci
	DX	ZJ	ML-04	YSK	Sp-Cl
Section 1
hypothetical protein	contig11: 19397-20860
hypothetical protein	contig11: 21085-22041
hypothetical protein	contig11: 22642-23001
hypothetical protein	contig11: 23009-23614				contig3: 14187-14825
hypothetical protein	contig11: 23635-24789
TraY/DotA-like type IV secretion system protein	contig11: 24792-27143				contig2: 10087-12357
hypothetical protein	contig11: 27153-27395
hypothetical protein	contig11: 27441-27812
pentapeptide repeat family protein	contig11: 27933-28622
plasmid recombination enzyme, putative	contig11: 28634-29755
hypothetical protein	contig11: 29757-29951
transposase	contig11: 30127-30393
hypothetical protein	contig11: 30390-30980
hypothetical protein	contig11: 30999-31445
type VI secretion-associated protein	contig11: 31866-32045
hypothetical protein	contig11: 32081-32290
ABC transporter ATPase	contig11: 32513-33319
replicative DNA helicase	contig11: 33306-34724
hypothetical protein	contig11: 34721-35116				contig23: 7389-7712
tRNA-Arg	contig11: 35587-35664
Section 2
IS630 family transposase	contig7: 29218-30297	contig8: 72509-73588			contig73: 82-1114
possible HipA protein	contig6: 63786-65099	contig8: 73825-75138		2008297-2009604	contig56: 284-1597
putative transcriptional regulator	contig6: 63530-63814	contig8: 75131-75394		2008041-2008325	contig56: 1590-1853
putative phage integrase	contig6: 63015-63350	contig8: 75574-76134	2065921-2066238	2007494_2007952	contig56: 2033-2593
XRE family transcriptional regulator		contig8: 76694-76990
hypothetical protein		contig8: 77005-77673
hypothetical protein		contig8: 77891-78097
hypothetical protein		contig8: 78199-78432
replicative DNA helicase		contig8: 78429-79844
ABC transporter ATPase		contig8: 79822-80733
putative transcriptional regulator		contig8: 80926-82392
hypothetical protein		contig8: 82389-83210
hypothetical protein		contig8: 83507-83821
hypothetical protein		contig8: 83879-84106
hypothetical protein		contig8: 84435-84947
putative mobilization protein, MobD		contig8: 84963-85691	1601769-1602494
hypothetical protein		contig8: 85692-86339	1601110-1601769
Type IV secretory pathway VirD4 components-like protein		contig8: 86339-88294
hypothetical protein		contig8: 88379-88816
exonuclease V subunit alpha		contig8: 89286-91568
hypothetical protein	contig10: 65785-65967	contig8: 92280-92462
hypothetical protein		contig8: 92493-92942
hypothetical protein		contig8: 92944-93426
hypothetical protein		contig8: 93477-93707
hypothetical protein		contig8: 93691-93966
damage-inducible protein		contig8: 94043-98905	1609494-1614326	617161-622047
hypothetical protein		contig8: 99172-99360
integrase family protein	contig11: 2204_3229	contig8: 99823-100800	546188-547207	1026018-1027040	contig15: 484-1506
tRNA-Leu		contig8: 100916-101002
Section 3
tRNA-Lys		contig32: 7280-7355	640677-640752
putative integrase		contig32: 7350-8372	639660-640682
hypothetical protein		contig32: 8397-8594
hypothetical protein		contig32: 8598-9014	639018-639434
DNA repair protein		contig32: 9011-9241
hypothetical protein		contig32: 9238-9441
hypothetical protein		contig32: 9464-9898	637221-637718
hypothetical protein		contig32: 9951-10457	636728-637234
DNA or RNA helicase of superfamily II		contig32: 10420-12033	635152-636765
hypothetical protein		contig32: 12030-12692	634493-635155
hypothetical protein		contig32: 13422-13919	633266-633763
putative phage related protein		contig32: 13916-14596	632589-633269
hypothetical protein		contig32: 14593-14994	632191-632592
hypothetical protein		contig32: 14988-15179
hypothetical protein		contig32: 15331-15669	631576-631854
hypothetical protein		contig32: 15858-16271
hypothetical protein		contig32: 16274-16561	630630-630917
hypothetical protein		contig32: 16624-17010
putative prophage repressor protein		contig32: 17130-17804
hypothetical protein		contig32: 18144-18380
putative bacteriophage DNA-binding protein		contig32: 18464-18703	628373-628612
endodeoxyribonuclease RusA		contig32: 18700-19107	627969-628376
bifunctional DNA primase/polymerase		contig32: 19104-21050	626026-627972
hypothetical protein		contig32: 21025-21312
bacteriophage-type DNA helicase		contig32: 21303-22607	624469-625773
hypothetical protein		contig32: 22618-22824	624249-624458
phage terminase small subunit		contig32: 22821-23363	623710-624252
phage terminase, large subunit		contig32: 23347-24603	622470-623726
hypothetical protein		contig32: 24605-24892
hypothetical protein		contig32: 24889-25383	621690-622184
phage portal protein		contig32: 25523-27007	620066-621550
phage minor structural GP20 family protein		contig32: 26952-27491	619582-620046
putative phage protein		contig32: 27682-29094	617979-619448
hypothetical protein		contig32: 29107-29430	617631-617966
putative phage protein		contig32: 29420-29860	617201-617641
hypothetical protein		contig32: 29860-30309	616752-617201
hypothetical protein		contig32: 30311-30517	616544-616750
hypothetical protein		contig32: 30522-30758
putative phage protein		contig32: 30755-31411	615883-616539
putative phage protein		contig32: 31420-32232	615062-615874
putative phage tail sheath protein		contig32: 32293-33816	613482-615002
putative phage protein		contig32: 33833-34264
hypothetical protein		contig32: 34268-34639	612659-613030
putative bacteriophage-related protein		contig32: 34788-35237	612061-612510
hypothetical protein		contig32: 35221-36984	610314-612077
putative phage protein		contig32: 36988-38232	609066-610310
hypothetical protein		contig32: 38229-39407	607891-609069
putative phage baseplate assembly protein V		contig32: 39410-40087	607211-607894
putative phage tail protein		contig32: 40093-40464	606834-607211
putative phage baseplate assembly protein		contig32: 40461-41549	605749-606837
phage-related protein		contig32: 41553-42218	605080-605745
phage-related tail fibre protein		contig32: 42227-43318	604022-605071
hypothetical protein		contig32: 43327-43851	603475-604005
phage-like protein		contig32: 43920-44189	603138-603407
conserved phage protein of unknown function		contig32: 44212-44697	602630-603115
hypothetical protein		contig32: 44697-44906	602421-602630
putative bacteriophage protein		contig32: 44917-45432	601894-602409
hypothetical protein		contig32: 45524-45751	601575-601802
hypothetical protein		contig32: 45777-46106
hypothetical protein		contig32: 46108-46407	600915-601214
hypothetical protein		contig32: 46419-46907
hypothetical protein		contig32: 47670-48431
hypothetical protein		contig32: 48500-48811
hypothetical protein		contig32: 49325-49657
hypothetical protein		contig32: 49659-49988
Section 4
hypothetical protein		contig68: 284-499
transcriptional regulatory protein	contig10: 39138-39335	contig68: 867-1064			contig23: 6375-6572
hypothetical protein		contig68: 1061-1300			contig23: 6569-6808
putative CRISPR-associated protein		contig68: 1297-1845
CRISPR type AFERR-associated protein Csf2		contig68: 2145-3119
DinG family ATP-dependent helicase YoaA		contig68: 3466-5655
hypothetical protein		contig68: 5652-6479
hypothetical protein		contig68: 6483-7190
phage protein	contig10: 56829-57437	contig68: 7205-7765			contig23: 6805-7392
hypothetical protein		contig68: 7927-8310
integrase family protein	contig10: 37590-38738	contig68: 8496-9647
tRNA-His	contig10: 37482-37556	contig68: 9681-9755
Section 5
phage integrase family protein			12693-12875	13101-14294
phage integrase family protein			12848-13909	13101-14294
transposase		contig52: 429-665	14302-15426
hypothetical protein			15397-15681
transposase, mutator type	contig12: 187-1404	contig22: 1-807	15878-17095	829937-831154	contig43: 28-1245
hypothetical protein			17153-17317
transposase IS116/IS110/IS902 family	contig6: 67016-68074		17491-18549		contig69: 2101-3159
hypothetical protein			19484-19735
hypothetical protein			19741-19869
hypothetical protein			20242-20421
transposase, mutator type	contig12: 187-1404	contig22: 1-807	20857-21342	846077-847294	contig43: 28-1245
RNA helicase			21410-26557	1008434-1013617
hypothetical protein			26625-28418
hypothetical protein			28491-28709
hypothetical protein			28706-28855
helicase conserved C-terminal domain protein			28876-31716	1013614-1016511
putative type II DNA modification enzyme			31713-35645	1016508-1020443
hypothetical protein			35734-35922
Section 6
putative phage integrase	contig9: 195062-196108	contig72: 7093-8160	598848-599894	442775-443842	contig58: 28019-29062
hypothetical protein			600221-600691
hypothetical protein			600703-600903
hypothetical protein		contig32: 46108-46407	600915-601214
hypothetical protein		contig32: 45524-45751	601575-601802
hypothetical protein			601803-601919
hypothetical protein		contig32: 44917-45432	601894-602409
hypothetical protein		contig32: 44697-44906	602421-602630
hypothetical protein		contig32: 44212-44697	602630-603115
hypothetical protein		contig32: 43920-44189	603138-603407
hypothetical protein			603475-604005
phage-related tail fibre protein		contig32: 42227-43318	604022-605071
phage-related protein		contig32: 41553-42218	605080-605745
putative phage baseplate protein		contig32: 40461-41549	605749-606837
putative phage tail protein		contig32: 40093-40464	606834-607211
putative phage baseplate assembly protein V		contig32: 39410-40087	607211-607894
type IV secretion protein Rhs		contig32: 38229-39407	607891-609069
putative phage protein		contig32: 36988-38232	609066-610310
hypothetical protein		contig32: 35221-36984	610314-612077
putative bacteriophage-related protein		contig32: 34788-35237	612061-612510
hypothetical protein		contig32: 34268-34639	612659-613030
putative phage tail sheath protein		contig32: 32293-33816	613482-615002
putative phage protein		contig32: 31420-32232	615062-615874
putative phage protein		contig32: 30755-31411	615883-616539
hypothetical protein		contig32: 30311-30517	616544-616750
hypothetical protein		contig32: 29860-30309	616752-617201
hypothetical protein		contig32: 29420-29860	617201-617641
hypothetical protein		contig32: 29107-29430	617631-617966
putative phage protein		contig32: 27682-29094	617979-619448
putative phage-related protein		contig32: 26952-27491	619582-620046
phage portal protein		contig32: 25523-27007	620066-621550
hypothetical protein		contig32: 24889-25383	621690-622184
phage terminase large subunit		contig32: 23347-24603	622470-623726
phage terminase small subunit		contig32: 22821-23363	623710-624252
hypothetical protein		contig32: 22618-22824	624249-624458
putative deoxyribonuclease		contig32: 21303-22607	624469-625773
bifunctional DNA primase/polymerase		contig32: 19104-21050	626026-627972
endodeoxyribonuclease RusA family protein		contig32: 18700-19107	627969-628376
hypothetical protein		contig32: 18464-18703	628373-628612
hypothetical protein			628680-628964
repressor protein			629355-630014
hypothetical protein		contig32: 16274-16561	630630-630917
hypothetical protein		contig32: 15331-15669	631576-631854
hypothetical protein		contig32: 14593-14994	632191-632592
putative phage related protein		contig32: 13916-14596	632589-633269
hypothetical protein		contig32: 13422-13919	633266-633763
hypothetical protein			633760-634329
hypothetical protein		contig32: 12030-12692	634493-635155
DNA or RNA helicase of superfamily II		contig32: 10420-12033	635152-636765
hypothetical protein		contig32: 9951-10457	636728-637234
transcriptional regulator		contig32: 9464-9898	637221-637718
hypothetical protein			637691-638029
putative phage protein			638000-638371
hypothetical protein			638355-638591
hypothetical protein		contig32: 8598-9014	639018-639434
putative phage integrase		contig32: 7350-8372	639660-640682
Section 7
hypothetical protein			808523-808687
tRNA-Ala			808919-808994
hypothetical protein			809091-809279
phage terminase, small subunit			809421-810038
hypothetical protein			810066-810347
hypothetical protein			811290-812621
hypothetical protein		contig68: 23572-24474	813420-814322
hypothetical protein			814417-814803		contig39: 40714-41097
virulence-associated E family protein			814804-816804
hypothetical protein			817071-817820
hypothetical protein			817908-818120
hypothetical protein			818117-818320
phage integrase family protein			818334-819518
Section 8
hypothetical protein		contig68: 21913-22344	382212-382499	360904-361335
transcriptional regulator		contig68: 22357-22704	381708-382055	361350-361694
putative endodeoxyribonuclease				361682-362428
hypothetical protein				362489-362908
hypothetical protein		contig68: 24471-24692	379720-379941	363328-363582
hypothetical protein				363579-365117
putative primase domain protein				365119-365736
hypothetical protein				366275-366505
putative phage-related integrase				366670-367872
Section 9
tRNA-Thr				988016-988087
hypothetical protein				988177-989235
hypothetical protein				989356-989682
hypothetical protein				990065-990622
hypothetical protein				990615-991925	contig42: 218-1513
hypothetical protein			1604020-1604436	992131-992505	contig58: 23841-24266
phage integrase family protein		contig77: 30091-30972		992520-993428	contig16: 10702-11607
hypothetical protein	contig8: 36968-37534	contig17: 28463-29029	1662434-1663000	993773-994345	contig5: 25324-25890
hypothetical protein				994750-996654
ABC transporter				996770-999859
hypothetical protein				999907-1003425
DNA repair exonuclease family protein				1003425-1004690
hypothetical protein				1004918-1005172
putative ATPase				1005144-1006265
hypothetical protein				1006417-1006608
integrase, catalytic region	contig6: 59778-60680	contig90: 13688-14221	2072129-2072461	1006831-1007808	contig34: 101260-101982
transposase		contig90: 13044-13715		1007814-1008242	contig34: 102210-102581
DEAD/DEAH box helicase			21410-26557	1008434-1013617
helicase domain protein			28876-31716	1013614-1016511
restriction endonuclease			31713-35645	1016508-1020443
hypothetical protein				1020804-1020983
hypothetical protein				1021031-1022074
hypothetical protein				1022092-1022637
hypothetical protein				1022634-1024592
predicted transcriptional regulator	contig11: 4807-5127	contig100: 4473-4793		1025136-1025456	contig65: 271-591
putative phage-related protein	contig2: 4212-4553	contig100: 4129-4470		1025459-1025800	contig65: 594-935
putative phage integrase	contig11: 2204-3229	contig72: 7093-8160	546188-547207	1026018-1027040	contig15: 484-1506
Section 10
hypothetical protein	contig10: 72300-73001	contig16: 14925-15638		1606481-1607194	contig62: 51580-52293
beta-lactamase	contig10: 71539-72285	contig16: 15655-16407		1607211-1607963	contig62: 50817-51563
hypothetical protein		contig16: 16539-17135		1608095-1608691	contig62: 50083-50679
hypothetical protein		contig71: 13532-13765		1608866-1609099	contig62: 49675-49908
hypothetical protein		contig71: 12527-13246		1609385-1610104	contig62: 48670-49389
hypothetical protein		contig71: 11798-12478		1610153-1610833	contig62: 47941-48621
hypothetical protein		contig71: 10846-11796		1610835-1611965	contig62: 46809-47939
transporter, putative		contig71: 8970-10448		1612183-1613661	contig62: 45083-46591
hypothetical protein		contig71: 8515-8847		1613784-1614116	contig62: 44658-44990
hypothetical protein		contig71: 7826-8323		1614308-1614805	contig62: 43969-44466
thiamine ABC transporter ATP-binding protein		contig71: 7038-7829		1614802-1615593	contig62: 43181-43972
molybdenum ABC transporter permease		contig71: 6362-7057		1615574-1616269	contig62: 42505-43200
putative periplasmic molybdenum ABC transporter		contig71: 5529-6335		1616296-1617102	contig62: 41672-42478
thiamine biosynthesis protein ThiF		contig71: 4756-5532		1617099-1617875	contig62: 40899-41675
trans-homoaconitate synthase		contig71: 3581-4759		1617872-1619110	contig62: 39664-40902
hypothetical protein		contig71: 3346-3543		1619088-1619285	contig62: 39489-39686
transcriptional regulator		contig71: 2705-3337		1619294-1619926	contig62: 38848-39480
nitrogen regulatory protein PII		contig71: 2148-2570		1620061-1620483	contig62: 38291-38713
nitrogen fixation protein NifD		contig71: 1807-2133		1620498-1620824	contig62: 37950-38276
nitrogen fixation protein NifW		contig71: 1408-1764		1620867-1621223	contig62: 37551-37907
ferredoxin III, nif-specific		contig71: 1063-1374		1621257-1621568	contig62: 37206-37517
transcriptional regulator		contig71: 201-1043		1621588-1622430	contig62: 36281-37186
hypothetical protein				1622500-1622763	contig62: 36011-36274
nitrogen fixation protein NifT		contig78: 4774-4983		1622792-1623001	contig62: 35773-35982
nitrogen fixation protein NifU		contig78: 4404-4703		1623072-1623371	contig62: 35403-35702
nitrogen fixation protein NifZ		contig78: 4030-4335		1623440-1623745	contig62: 35029-35334
hypothetical protein		contig78: 3795-4037		1623738-1623980	contig62: 34794-35036
putative aminotransferase		contig78: 2605-3723		1624052-1625209	contig62: 33565-34722
nitrogenase cofactor synthesis protein/cysteine desulfurase NifS		contig78: 1406-2569		1625206-1626369	contig62: 32405-33568
nitrogen fixing leucine rich variant repeat 4Fe-4S cluster protein		contig78: 618-1409		1626366-1627169	contig62: 31605-32408
hypothetical protein		contig78: 100-609		1627166-1627675	contig62: 31099-31608
iron-sulfur cluster assembly accessory protein		contig95: 13687-14042		1627679-1628065	contig62: 30709-31095
4Fe-4S ferredoxin, nitrogenase-associated	contig17: 90374-90628	contig95: 13378-13635	2237715-2237969	1628117-1628374	contig62: 30400-30657
nitrogen fixation protein NifB		contig95: 11790-13367		1628385-1629962	contig62: 28836-30389
nitrogen fixation protein		contig95: 11277-11735		1630017-1630475	contig62: 28299-28757
nitrogenase molybdenum-iron protein NifX		contig95: 10829-11227		1630525-1630923	contig62: 27851-28249
nitrogenase molybdenum-cofactor biosynthesis protein NifN		contig95: 9408-10832		1630920-1632350	contig62: 26430-27854
nitrogenase, MoFe cofactor biosynthesis protein NifE		contig95: 7984-9384		1632368-1633768	contig62: 25006-26406
nitrogenase, MoFe protein beta chain NifK		contig95: 6369-7907		1633845-1635383	contig62: 23391-24929
nitrogenase, MoFe protein alpha chain NifD		contig95: 4866-6296		1635456-1636886	contig62: 21888-23318
nitrogenase iron protein subunit NifH		contig95: 3887-4762		1636990-1637943	contig62: 20909-21784
hypothetical protein		contig95: 2947-3675		1638077-1638805	contig62: 19969-20697
Section 11
DNA methylase					contig3: 1-4794
hypothetical protein					contig3: 4803-5081
putative DNA repair protein					contig3: 5100-5870
hypothetical protein					contig3: 5873-6079
hypothetical protein					contig3: 6152-6391
phage related protein					contig3: 6388-6861
hypothetical protein					contig3: 6858-7340
hypothetical protein					contig3: 7697-8872
phage related protein					contig3: 8884-9312
putative phage tape measure protein					contig3: 9410-9919
type IV pilus protein PilV					contig3: 9984-11294
putative type IV pilus biogenesis protein					contig3: 11308-11838
type IV pilus assemby PilS protein					contig3: 11860-12477
hypothetical protein					contig3: 12474-12884
hypothetical protein					contig3: 12881-14038
hypothetical protein	contig11: 23009-23614				contig3: 14187-14825
hypothetical protein					contig3: 14822-15244
hypothetical protein					contig3: 15241-15534
Dot/Icm secretion system protein ImcB					contig3: 15611-18577
hypothetical protein					contig3: 18574-19953
hypothetical protein					contig3: 19958-20224
hypothetical protein					contig3: 20228-20767
hypothetical protein					contig3: 20771-21217
hypothetical protein					contig3: 21252-21752
hypothetical protein					contig3: 21749-22651
hypothetical protein					contig3: 22764-24332
transcriptional regulator, GntR family					contig3: 24376-25110
type IV pilus biogenesis outer membrane protein, fragment					contig3: 25107-25820
Dot/Icm secretion system protein ImcT					contig3: 25835-26101
Dot/Icm secretion system ATPase DotB					contig3: 26101-27330
Dot/Icm secretion system ATPase DotC					contig3: 27327-28148
dihydrodipicolinate synthase					contig3: 28135-28335
Dot/Icm secretion system ATPase DotD					contig3: 28332-28853
putative DNA helicase					contig3: 29055-31004
hypothetical protein					contig3: 31033-31722
hypothetical protein					contig3: 31738-32103
transposase, IS605 OrfB family					contig3: 32523-33623
relaxase/mobilization nuclease family protein					contig3: 33751-34248
hypothetical protein					contig3: 34252-34716
hypothetical protein					contig3: 35154-35366
putative dTMP kinase (thymidylate kinase)					contig3: 35414-36085
putative helicase					contig3: 36169-37872
hypothetical protein					contig3: 37896-38354
putative phage protein					contig3: 38371-38724
putative oxidoreductase					contig3: 38721-38909
hypothetical protein					contig3: 39040-39693
putative phage protein					contig3: 39731-40657
hypothetical protein					contig3: 41082-41291
hypothetical protein					contig3: 41327-41572
phage DNA replication protein DnaC					contig3: 41669-42502
putative phage-related protein					contig3: 42526-42939
hypothetical protein					contig3: 42936-43532
XRE family transcriptional regulator					contig3: 43839-44105
Dot/Icm secretion system protein IcmL (DotI)					contig3: 45038-45745
Dot/Icm secretion system protein IcmK (DotH)					contig3: 45742-46674
Dot/Icm secretion system protein IcmE (DotG)					contig3: 46674-48092
hypothetical protein					contig3: 48173-48820
type IV pilus biogenesis protein PilN					contig3: 48817-50751
Pilin accessory protein (PilO)					contig3: 50766-51965
pilus assembly protein PilX					contig3: 51955-52494
type IV pilus protein PilQ					contig3: 52501-54396
putative type IV pilus biosynthesis protein					contig3: 54400-55536
PilM protein, putative					contig3: 55553-56086
putative DNA helicase					contig3: 56259-57932
hypothetical protein					contig3: 57916-58269
putative thiol:disulfide interchange protein DsbG precursor					contig3: 58266-59117
ABC transporter related protein					contig3: 59258-60586
putative phage protein					contig3: 60668-61084
lytic transglycosylase					contig3: 61160-61615
Dot/Icm secretion system protein IcmP (DotM)					contig3: 61612-62871
hypothetical protein					contig3: 62885-63265
Section 12
Dot/Icm secretion system protein IcmJ (DotN)		contig90: 27102-27866			contig23: 174-956
hypothetical protein	contig10: 45002-45298	contig90: 27866-28177			contig23: 956-1258
hypothetical protein		contig90: 28244-28438			contig23: 1319-1522
bacteriophage protein	contig10: 44246-44860	contig90: 28465-29049			contig23: 1537-2139
phage replication initiation	contig10: 43081-44265	contig90: 29030-30043			contig23: 2156-3169
phage anti-repressor protein	contig10: 42048_42980	contig90: 30040-30975	465413-465745	841815-842147	contig23: 3166-4098
putative phage regultory protein	contig10: 41417-41665	contig90: 31671-31922			contig23: 4481-4759
putative prophage repressor	contig10: 40673-41341	contig90: 32080-32760			contig23: 4824-5474
hypothetical protein	contig10: 40366-40686				contig23: 5461-5736
hypothetical protein					contig23: 5912-6187
hypothetical protein	contig10: 39731-40033	contig90: 33416-33616			contig23: 6184-6384
hypothetical protein	contig10: 39138-39335	contig68: 867-1064			contig23: 6375-6572
hypothetical protein	contig10: 38908-39141	contig68: 1061-1300			contig23: 6569-6808
prophage protein	contig10: 56829-57437	contig68: 7205-7765			contig23: 6805-7392
hypothetical protein	contig11: 34721-35116				contig23: 7389-7712
Section 13
hypothetical protein					contig49: 1-430
site-specific DNA-methyltransferase					contig49: 423-3011
ATP-dependent endonuclease					contig49: 3155-5419
putative DNA helicase					contig49: 5416-7362
hypothetical protein					contig49: 7468-10986
putative metallophosphoesterase					contig49: 10990-12267
hypothetical protein					contig49: 12430-12777
hypothetical protein					contig49: 12903-13130
hypothetical protein					contig49: 13166-13549
hypothetical protein					contig49: 13572-14276
putative mobilization protein, MobD					contig49: 14284-15009
mobilization protein A, MobA					contig49: 15123-15956
hypothetical protein					contig49: 16058-16300
putative phage/plasmid primase P4, C-terminal protein					contig49: 16287-17603
putative phage regulatory protein					contig49: 17608-17874
hypothetical protein					contig49: 17993-18724
putative transcriptional regulator					contig49: 18791-20494
transposase					contig49: 20665-22404
Section 14
transposase					contig58: 277-717
putative glycosyl transferase, family 2					contig58: 1011-2066
hypothetical protein					contig58: 2834-3100
putative helicase					contig58: 3104-4963
putative ATP-dependent Lon protease					contig58: 5003-7030
PglZ domain-containing protein					contig58: 7041-9635
putative restriction enzyme					contig58: 9632-13447
hypothetical protein					contig58: 13451-17095
hypothetical protein					contig58: 17112-17693
hypothetical protein					contig58: 17668-18531
phage transcriptional regulator, AlpA					contig58: 18515-18739
AIG2-like family protein					contig58: 18901-19122
hypothetical protein					contig58: 19826-20188
hypothetical protein					contig58: 20241-20990
hypothetical protein					contig58: 21108-21404
phage/plasmid primase, P4 family				624973-627357	contig58: 21391-23844
hypothetical protein			1604020-1604436	627354-627788	contig58: 23841-24266
hypothetical protein					contig58: 24595-24936
hypothetical protein	contig10: 190763-191299	contig10: 12156-12692	465742-466278	17803-18333	contig58: 25160-25675
probable transcriptional regulator	contig29: 72840-73121			2022686-2022967	contig58: 25976-26257
phage-related protein	contig29: 73125-73385			2022422-2022682	contig58: 26261-26557
hypothetical protein					contig58: 26797-27069
hypothetical protein					contig58: 27066-27263
plasmid stabilization protein					contig58: 27415-27720
addiction module protein					contig58: 27717-27938
putative phage integrase	contig9: 195062-196108	contig72: 7093-8160	598848-599894	633977-635011	contig58: 28019-29062
Mobile genetic elements including transposases, integrases, phage-associated genes are highlighted in red color.
